# Supplementary material for: Estimation of lung age via a spline method and its application in chronic respiratory diseases
Source: NPJ Prim Care Respir Med. 2022 Sep 29;32:36. doi: 10.1038/s41533-022-00293-9 (PMC9522795; doi:10.1038/s41533-022-00293-9)
Supplement: Supplementary file 2 — Supplementary Date [file 41533_2022_293_MOESM2_ESM.xlsx]

## Sheet: Introductions for use
In spreadsheet “LA estimation for males” and spreadsheet “LA estimation for females”, you can calculate lung age, ∆ lung age and the upper limit of normal (ULN) of both respectively in males and females following the below steps: 1. Enter the data of age, height, FEV1, FEF50%, and FEF75%. 2. Use the autofill function of Excel to produce the results. Autofill: position your cursor over the bottom …

## Sheet: LA estimation for males
Age (years)	Height (cm)	FEV1 (L)	FEF50% (L/s)	FEF75% (L/s)	NS	Lung age (years)	∆ Lung age (years)	ULN of Lung age (years)	ULN of ∆ Lung age (years)
41.3	170	3.37	4.72	1.54	-42.7052	45.8284	4.52845	51.8382	10.5382	Example
23.6	180	5.46	7.29	3.89	-59.7377	21.6766	-1.92344	39.8553	16.2553	Example
38.9	165	3.77	4.26	1.48	-50.2077	34.8049	-4.09512	50.2134	11.3134	Example
58.6	166	3.04	3.44	0.57	-34.1308	56.6438	-1.95623	63.5503	4.95028	Example

## Sheet: LA estimation for females
Age (years)	Height (cm)	FEV1 (L)	FEF50% (L/s)	FEF75% (L/s)	NS	Lung age (years)	∆ Lung age (years)	ULN of Lung age (years)	ULN of ∆ Lung age (years)
48.9	163	2.28	2.68	0.91	-34.7524	52.3035	3.40345	56.9834	8.08338	Example
63.9	155	1.95	2.2	0.46	-23.5113	64.1923	0.292275	67.1384	3.23838	Example
29.2	171	3.06	4.47	1.47	-51.4445	39.419	10.219	43.6465	14.4465	Example
58.2	160	2.1	1.62	0.55	-28.8425	56.9324	-1.26763	63.2795	5.07949	Example

## Sheet: Equations information
Male			Female			Estimation equations of lung age:
FEV1 (L)	ns_FEV1		FEV1 (L)	ns_FEV1		Male: Lung age (years) =2.249+0.492*Height (cm)+ns+3.47*FEF50% (L/s)-8.918*FEF75% (L/s)
0	73.7359		0	54.6515		Female: Lung age (years) =28.487+0.356*Height (cm)+ns+4.452*FEF50% (L/s)-12.517*FEF75% (L/s)
0.01	73.3726		0.01	54.2466		∆ Lung age (years) = lung age (years)-age (years)
0.02	73.0094		0.02	53.8418		ULN of ∆ Lung age (years) = 12.243-0.323*Age (years)+1.645*7.073
0.03	72.6462		0.03	53.437
0.04	72.2829		0.04	53.0322
0.05	71.9197		0.05	52.6273
0.06	71.5565		0.06	52.2225
0.07	71.1933		0.07	51.8177
0.08	70.83		0.08	51.4129
0.09	70.4668		0.09	51.0081
0.1	70.1036		0.1	50.6032
0.11	69.7403		0.11	50.1984
0.12	69.3771		0.12	49.7936
0.13	69.0139		0.13	49.3888
0.14	68.6506		0.14	48.9839
0.15	68.2874		0.15	48.5791
0.16	67.9242		0.16	48.1743
0.17	67.561		0.17	47.7695
0.18	67.1977		0.18	47.3647
0.19	66.8345		0.19	46.9598
0.2	66.4713		0.2	46.555
0.21	66.108		0.21	46.1502
0.22	65.7448		0.22	45.7454
0.23	65.3816		0.23	45.3405
0.24	65.0184		0.24	44.9357
0.25	64.6551		0.25	44.5309
0.26	64.2919		0.26	44.1261
0.27	63.9287		0.27	43.7213
0.28	63.5654		0.28	43.3164
0.29	63.2022		0.29	42.9116
0.3	62.839		0.3	42.5068
0.31	62.4757		0.31	42.102
0.32	62.1125		0.32	41.6971
0.33	61.7493		0.33	41.2923
0.34	61.3861		0.34	40.8875
0.35	61.0228		0.35	40.4827
0.36	60.6596		0.36	40.0779
0.37	60.2964		0.37	39.673
0.38	59.9331		0.38	39.2682
0.39	59.5699		0.39	38.8634
0.4	59.2067		0.4	38.4586
0.41	58.8434		0.41	38.0537
0.42	58.4802		0.42	37.6489
0.43	58.117		0.43	37.2441
0.44	57.7538		0.44	36.8393
0.45	57.3905		0.45	36.4345
0.46	57.0273		0.46	36.0296
0.47	56.6641		0.47	35.6248
0.48	56.3008		0.48	35.22
0.49	55.9376		0.49	34.8152
0.5	55.5744		0.5	34.4103
0.51	55.2111		0.51	34.0055
0.52	54.8479		0.52	33.6007
0.53	54.4847		0.53	33.1959
0.54	54.1215		0.54	32.7911
0.55	53.7582		0.55	32.3862
0.56	53.395		0.56	31.9814
0.57	53.0318		0.57	31.5766
0.58	52.6685		0.58	31.1718
0.59	52.3053		0.59	30.7669
0.6	51.9421		0.6	30.3621
0.61	51.5788		0.61	29.9573
0.62	51.2156		0.62	29.5525
0.63	50.8524		0.63	29.1477
0.64	50.4892		0.64	28.7428
0.65	50.1259		0.65	28.338
0.66	49.7627		0.66	27.9332
0.67	49.3995		0.67	27.5284
0.68	49.0362		0.68	27.1235
0.69	48.673		0.69	26.7187
0.7	48.3098		0.7	26.3139
0.71	47.9465		0.71	25.9091
0.72	47.5833		0.72	25.5043
0.73	47.2201		0.73	25.0994
0.74	46.8569		0.74	24.6946
0.75	46.4936		0.75	24.2898
0.76	46.1304		0.76	23.885
0.77	45.7672		0.77	23.4801
0.78	45.4039		0.78	23.0753
0.79	45.0407		0.79	22.6705
0.8	44.6775		0.8	22.2657
0.81	44.3142		0.81	21.8609
0.82	43.951		0.82	21.456
0.83	43.5878		0.83	21.0512
0.84	43.2246		0.84	20.6464
0.85	42.8613		0.85	20.2416
0.86	42.4981		0.86	19.8367
0.87	42.1349		0.87	19.4319
0.88	41.7716		0.88	19.0271
0.89	41.4084		0.89	18.6223
0.9	41.0452		0.9	18.2175
0.91	40.6819		0.91	17.8126
0.92	40.3187		0.92	17.4078
0.93	39.9555		0.93	17.003
0.94	39.5923		0.94	16.5982
0.95	39.229		0.95	16.1933
0.96	38.8658		0.96	15.7885
0.97	38.5026		0.97	15.3837
0.98	38.1393		0.98	14.9789
0.99	37.7761		0.99	14.5741
1	37.4129		1	14.1692
1.01	37.0496		1.01	13.7644
1.02	36.6864		1.02	13.3596
1.03	36.3232		1.03	12.9548
1.04	35.96		1.04	12.5499
1.05	35.5967		1.05	12.1451
1.06	35.2335		1.06	11.7403
1.07	34.8703		1.07	11.3355
1.08	34.507		1.08	10.9307
1.09	34.1438		1.09	10.5258
1.1	33.7806		1.1	10.121
1.11	33.4174		1.11	9.71619
1.12	33.0541		1.12	9.31137
1.13	32.6909		1.13	8.90655
1.14	32.3277		1.14	8.50173
1.15	31.9644		1.15	8.0969
1.16	31.6012		1.16	7.69208
1.17	31.238		1.17	7.28726
1.18	30.8747		1.18	6.88244
1.19	30.5115		1.19	6.47761
1.2	30.1483		1.2	6.07279
1.21	29.7851		1.21	5.66797
1.22	29.4218		1.22	5.26315
1.23	29.0586		1.23	4.85833
1.24	28.6954		1.24	4.4535
1.25	28.3321		1.25	4.04868
1.26	27.9689		1.26	3.64386
1.27	27.6057		1.27	3.23904
1.28	27.2424		1.28	2.83421
1.29	26.8792		1.29	2.42939
1.3	26.516		1.3	2.02457
1.31	26.1528		1.31	1.61975
1.32	25.7895		1.32	1.21493
1.33	25.4263		1.33	0.810103
1.34	25.0631		1.34	0.405281
1.35	24.6998		1.35	0.000458653
1.36	24.3366		1.36	-0.40436
1.37	23.9734		1.37	-0.809157
1.38	23.6101		1.38	-1.21391
1.39	23.2469		1.39	-1.6186
1.4	22.8837		1.4	-2.0232
1.41	22.5205		1.41	-2.4277
1.42	22.1572		1.42	-2.83206
1.43	21.794		1.43	-3.23628
1.44	21.4308		1.44	-3.64032
1.45	21.0675		1.45	-4.04416
1.46	20.7043		1.46	-4.44779
1.47	20.3411		1.47	-4.85119
1.48	19.9778		1.48	-5.25432
1.49	19.6146		1.49	-5.65717
1.5	19.2514		1.5	-6.05973
1.51	18.8882		1.51	-6.46195
1.52	18.5249		1.52	-6.86383
1.53	18.1617		1.53	-7.26535
1.54	17.7985		1.54	-7.66647
1.55	17.4352		1.55	-8.06719
1.56	17.072		1.56	-8.46747
1.57	16.7088		1.57	-8.8673
1.58	16.3455		1.58	-9.26665
1.59	15.9823		1.59	-9.66551
1.6	15.6191		1.6	-10.0638
1.61	15.2559		1.61	-10.4616
1.62	14.8926		1.62	-10.8589
1.63	14.5294		1.63	-11.2555
1.64	14.1662		1.64	-11.6516
1.65	13.8029		1.65	-12.047
1.66	13.4397		1.66	-12.4418
1.67	13.0765		1.67	-12.8359
1.68	12.7132		1.68	-13.2293
1.69	12.35		1.69	-13.622
1.7	11.9868		1.7	-14.014
1.71	11.6236		1.71	-14.4052
1.72	11.2603		1.72	-14.7956
1.73	10.8971		1.73	-15.1853
1.74	10.5339		1.74	-15.5741
1.75	10.1706		1.75	-15.962
1.76	9.80741		1.76	-16.3491
1.77	9.44418		1.77	-16.7354
1.78	9.08095		1.78	-17.1207
1.79	8.71772		1.79	-17.5051
1.8	8.35449		1.8	-17.8885
1.81	7.99126		1.81	-18.271
1.82	7.62803		1.82	-18.6524
1.83	7.2648		1.83	-19.0329
1.84	6.90157		1.84	-19.4123
1.85	6.53834		1.85	-19.7907
1.86	6.17511		1.86	-20.1679
1.87	5.81188		1.87	-20.5441
1.88	5.44865		1.88	-20.9192
1.89	5.08542		1.89	-21.2931
1.9	4.72219		1.9	-21.6658
1.91	4.35896		1.91	-22.0374
1.92	3.99573		1.92	-22.4077
1.93	3.6325		1.93	-22.7769
1.94	3.26927		1.94	-23.1447
1.95	2.90604		1.95	-23.5113
1.96	2.54281		1.96	-23.8766
1.97	2.17958		1.97	-24.2406
1.98	1.81635		1.98	-24.6032
1.99	1.45312		1.99	-24.9645
2	1.08989		2	-25.3244
2.01	0.726661		2.01	-25.6829
2.02	0.363431		2.02	-26.0399
2.03	0.000200739		2.03	-26.3955
2.04	-0.363027		2.04	-26.7497
2.05	-0.726239		2.05	-27.1023
2.06	-1.08942		2.06	-27.4535
2.07	-1.45256		2.07	-27.8031
2.08	-1.81564		2.08	-28.1512
2.09	-2.17864		2.09	-28.4976
2.1	-2.54156		2.1	-28.8425
2.11	-2.90437		2.11	-29.1858
2.12	-3.26706		2.12	-29.5274
2.13	-3.62962		2.13	-29.8674
2.14	-3.99203		2.14	-30.2056
2.15	-4.35427		2.15	-30.5422
2.16	-4.71634		2.16	-30.877
2.17	-5.07821		2.17	-31.2101
2.18	-5.43988		2.18	-31.5414
2.19	-5.80132		2.19	-31.871
2.2	-6.16252		2.2	-32.1987
2.21	-6.52347		2.21	-32.5245
2.22	-6.88416		2.22	-32.8486
2.23	-7.24456		2.23	-33.1707
2.24	-7.60466		2.24	-33.4909
2.25	-7.96445		2.25	-33.8092
2.26	-8.32391		2.26	-34.1256
2.27	-8.68303		2.27	-34.44
2.28	-9.04179		2.28	-34.7524
2.29	-9.40019		2.29	-35.0628
2.3	-9.75819		2.3	-35.3712
2.31	-10.1158		2.31	-35.6775
2.32	-10.473		2.32	-35.9818
2.33	-10.8297		2.33	-36.284
2.34	-11.186		2.34	-36.584
2.35	-11.5419		2.35	-36.8819
2.36	-11.8973		2.36	-37.1776
2.37	-12.2521		2.37	-37.4712
2.38	-12.6065		2.38	-37.7626
2.39	-12.9604		2.39	-38.0517
2.4	-13.3137		2.4	-38.3386
2.41	-13.6664		2.41	-38.6232
2.42	-14.0186		2.42	-38.9055
2.43	-14.3703		2.43	-39.1856
2.44	-14.7213		2.44	-39.4632
2.45	-15.0717		2.45	-39.7386
2.46	-15.4215		2.46	-40.0115
2.47	-15.7706		2.47	-40.2821
2.48	-16.1191		2.48	-40.5502
2.49	-16.467		2.49	-40.8159
2.5	-16.8141		2.5	-41.0792
2.51	-17.1606		2.51	-41.3399
2.52	-17.5063		2.52	-41.5982
2.53	-17.8513		2.53	-41.8539
2.54	-18.1955		2.54	-42.107
2.55	-18.539		2.55	-42.3577
2.56	-18.8818		2.56	-42.6057
2.57	-19.2237		2.57	-42.8511
2.58	-19.5648		2.58	-43.0938
2.59	-19.9051		2.59	-43.3339
2.6	-20.2446		2.6	-43.5713
2.61	-20.5832		2.61	-43.8061
2.62	-20.921		2.62	-44.0381
2.63	-21.2579		2.63	-44.2673
2.64	-21.5939		2.64	-44.4938
2.65	-21.929		2.65	-44.7176
2.66	-22.2631		2.66	-44.9385
2.67	-22.5964		2.67	-45.1567
2.68	-22.9286		2.68	-45.3721
2.69	-23.26		2.69	-45.5847
2.7	-23.5903		2.7	-45.7945
2.71	-23.9196		2.71	-46.0015
2.72	-24.2479		2.72	-46.2057
2.73	-24.5752		2.73	-46.4071
2.74	-24.9015		2.74	-46.6057
2.75	-25.2267		2.75	-46.8014
2.76	-25.5508		2.76	-46.9944
2.77	-25.8738		2.77	-47.1845
2.78	-26.1957		2.78	-47.3717
2.79	-26.5166		2.79	-47.5562
2.8	-26.8363		2.8	-47.7377
2.81	-27.1548		2.81	-47.9165
2.82	-27.4722		2.82	-48.0924
2.83	-27.7884		2.83	-48.2654
2.84	-28.1034		2.84	-48.4355
2.85	-28.4172		2.85	-48.6028
2.86	-28.7298		2.86	-48.7672
2.87	-29.0411		2.87	-48.9288
2.88	-29.3512		2.88	-49.0874
2.89	-29.6601		2.89	-49.2432
2.9	-29.9676		2.9	-49.3961
2.91	-30.2739		2.91	-49.546
2.92	-30.5789		2.92	-49.6931
2.93	-30.8825		2.93	-49.8372
2.94	-31.1848		2.94	-49.9785
2.95	-31.4857		2.95	-50.1168
2.96	-31.7853		2.96	-50.2522
2.97	-32.0835		2.97	-50.3847
2.98	-32.3803		2.98	-50.5142
2.99	-32.6756		2.99	-50.6408
3	-32.9696		3	-50.7644
3.01	-33.2621		3.01	-50.8851
3.02	-33.5531		3.02	-51.0029
3.03	-33.8427		3.03	-51.1177
3.04	-34.1308		3.04	-51.2295
3.05	-34.4173		3.05	-51.3384
3.06	-34.7024		3.06	-51.4445
3.07	-34.9859		3.07	-51.5476
3.08	-35.2679		3.08	-51.6479
3.09	-35.5483		3.09	-51.7453
3.1	-35.8272		3.1	-51.8399
3.11	-36.1044		3.11	-51.9316
3.12	-36.3801		3.12	-52.0206
3.13	-36.6541		3.13	-52.1068
3.14	-36.9265		3.14	-52.1903
3.15	-37.1972		3.15	-52.271
3.16	-37.4663		3.16	-52.349
3.17	-37.7336		3.17	-52.4243
3.18	-37.9993		3.18	-52.4969
3.19	-38.2633		3.19	-52.5668
3.2	-38.5255		3.2	-52.6341
3.21	-38.786		3.21	-52.6988
3.22	-39.0448		3.22	-52.7608
3.23	-39.3018		3.23	-52.8203
3.24	-39.557		3.24	-52.8772
3.25	-39.8104		3.25	-52.9315
3.26	-40.0619		3.26	-52.9833
3.27	-40.3117		3.27	-53.0326
3.28	-40.5596		3.28	-53.0794
3.29	-40.8056		3.29	-53.1237
3.3	-41.0498		3.3	-53.1655
3.31	-41.2921		3.31	-53.2049
3.32	-41.5325		3.32	-53.2419
3.33	-41.7709		3.33	-53.2765
3.34	-42.0074		3.34	-53.3086
3.35	-42.242		3.35	-53.3384
3.36	-42.4746		3.36	-53.3659
3.37	-42.7052		3.37	-53.391
3.38	-42.9339		3.38	-53.4138
3.39	-43.1605		3.39	-53.4343
3.4	-43.3851		3.4	-53.4525
3.41	-43.6076		3.41	-53.4685
3.42	-43.8282		3.42	-53.4822
3.43	-44.0466		3.43	-53.4937
3.44	-44.263		3.44	-53.503
3.45	-44.4772		3.45	-53.51
3.46	-44.6894		3.46	-53.515
3.47	-44.8994		3.47	-53.5178
3.48	-45.1072		3.48	-53.5184
3.49	-45.313		3.49	-53.5169
3.5	-45.5165		3.5	-53.5134
3.51	-45.7179		3.51	-53.5077
3.52	-45.917		3.52	-53.5
3.53	-46.114		3.53	-53.4903
3.54	-46.3087		3.54	-53.4785
3.55	-46.5011		3.55	-53.4648
3.56	-46.6914		3.56	-53.449
3.57	-46.8794		3.57	-53.4313
3.58	-47.0652		3.58	-53.4117
3.59	-47.2489		3.59	-53.3901
3.6	-47.4304		3.6	-53.3666
3.61	-47.6098		3.61	-53.3412
3.62	-47.7871		3.62	-53.3139
3.63	-47.9624		3.63	-53.2848
3.64	-48.1355		3.64	-53.2538
3.65	-48.3066		3.65	-53.221
3.66	-48.4757		3.66	-53.1864
3.67	-48.6428		3.67	-53.1501
3.68	-48.8079		3.68	-53.1119
3.69	-48.971		3.69	-53.072
3.7	-49.1322		3.7	-53.0304
3.71	-49.2914		3.71	-52.9871
3.72	-49.4488		3.72	-52.9421
3.73	-49.6042		3.73	-52.8954
3.74	-49.7578		3.74	-52.8471
3.75	-49.9096		3.75	-52.7971
3.76	-50.0595		3.76	-52.7455
3.77	-50.2077		3.77	-52.6923
3.78	-50.354		3.78	-52.6376
3.79	-50.4986		3.79	-52.5812
3.8	-50.6415		3.8	-52.5234
3.81	-50.7826		3.81	-52.464
3.82	-50.922		3.82	-52.4031
3.83	-51.0598		3.83	-52.3407
3.84	-51.1958		3.84	-52.2768
3.85	-51.3303		3.85	-52.2115
3.86	-51.4631		3.86	-52.1447
3.87	-51.5943		3.87	-52.0766
3.88	-51.724		3.88	-52.007
3.89	-51.852		3.89	-51.936
3.9	-51.9786		3.9	-51.8637
3.91	-52.1036		3.91	-51.7901
3.92	-52.2271		3.92	-51.7151
3.93	-52.3491		3.93	-51.6389
3.94	-52.4697		3.94	-51.5613
3.95	-52.5888		3.95	-51.4825
3.96	-52.7065		3.96	-51.4024
3.97	-52.8229		3.97	-51.3211
3.98	-52.9378		3.98	-51.2386
3.99	-53.0514		3.99	-51.1548
4	-53.1636		4	-51.0699
4.01	-53.2745		4.01	-50.9839
4.02	-53.3841		4.02	-50.8967
4.03	-53.4925		4.03	-50.8084
4.04	-53.5996		4.04	-50.719
4.05	-53.7054		4.05	-50.6285
4.06	-53.81		4.06	-50.5369
4.07	-53.9135		4.07	-50.4443
4.08	-54.0157		4.08	-50.3507
4.09	-54.1168		4.09	-50.256
4.1	-54.2168		4.1	-50.1604
4.11	-54.3155		4.11	-50.0637
4.12	-54.4132		4.12	-49.9662
4.13	-54.5097		4.13	-49.8676
4.14	-54.6051		4.14	-49.7682
4.15	-54.6994		4.15	-49.6679
4.16	-54.7926		4.16	-49.5667
4.17	-54.8846		4.17	-49.4646
4.18	-54.9756		4.18	-49.3617
4.19	-55.0655		4.19	-49.2579
4.2	-55.1542		4.2	-49.1533
4.21	-55.2419		4.21	-49.048
4.22	-55.3285		4.22	-48.9419
4.23	-55.4141		4.23	-48.835
4.24	-55.4985		4.24	-48.7274
4.25	-55.582		4.25	-48.619
4.26	-55.6643		4.26	-48.51
4.27	-55.7457		4.27	-48.4003
4.28	-55.8259		4.28	-48.2899
4.29	-55.9052		4.29	-48.1789
4.3	-55.9834		4.3	-48.0673
4.31	-56.0606		4.31	-47.9551
4.32	-56.1368		4.32	-47.8422
4.33	-56.212		4.33	-47.7288
4.34	-56.2861		4.34	-47.6149
4.35	-56.3593		4.35	-47.5004
4.36	-56.4315		4.36	-47.3854
4.37	-56.5027		4.37	-47.2699
4.38	-56.5729		4.38	-47.1539
4.39	-56.6422		4.39	-47.0375
4.4	-56.7105		4.4	-46.9206
4.41	-56.7778		4.41	-46.8033
4.42	-56.8442		4.42	-46.6856
4.43	-56.9096		4.43	-46.5675
4.44	-56.9741		4.44	-46.449
4.45	-57.0376		4.45	-46.3302
4.46	-57.1003		4.46	-46.2111
4.47	-57.162		4.47	-46.0917
4.48	-57.2228		4.48	-45.9719
4.49	-57.2826		4.49	-45.8519
4.5	-57.3416		4.5	-45.7316
4.51	-57.3997		4.51	-45.6111
4.52	-57.4569		4.52	-45.4904
4.53	-57.5132		4.53	-45.3694
4.54	-57.5686		4.54	-45.2483
4.55	-57.6232		4.55	-45.127
4.56	-57.6768		4.56	-45.0056
4.57	-57.7297		4.57	-44.884
4.58	-57.7816		4.58	-44.7624
4.59	-57.8328		4.59	-44.6406
4.6	-57.883		4.6	-44.5188
4.61	-57.9325		4.61	-44.3969
4.62	-57.9811		4.62	-44.2749
4.63	-58.0289		4.63	-44.153
4.64	-58.0759		4.64	-44.031
4.65	-58.122		4.65	-43.9091
4.66	-58.1674		4.66	-43.7871
4.67	-58.212		4.67	-43.6652
4.68	-58.2557		4.68	-43.5432
4.69	-58.2987		4.69	-43.4213
4.7	-58.3409		4.7	-43.2993
4.71	-58.3823		4.71	-43.1774
4.72	-58.423		4.72	-43.0554
4.73	-58.4629		4.73	-42.9335
4.74	-58.5021		4.74	-42.8115
4.75	-58.5405		4.75	-42.6896
4.76	-58.5781		4.76	-42.5676
4.77	-58.615		4.77	-42.4457
4.78	-58.6512		4.78	-42.3237
4.79	-58.6867		4.79	-42.2018
4.8	-58.7214		4.8	-42.0798
4.81	-58.7555		4.81	-41.9578
4.82	-58.7888		4.82	-41.8359
4.83	-58.8214		4.83	-41.7139
4.84	-58.8534		4.84	-41.592
4.85	-58.8846		4.85	-41.47
4.86	-58.9152		4.86	-41.3481
4.87	-58.9451		4.87	-41.2261
4.88	-58.9743		4.88	-41.1042
4.89	-59.0029		4.89	-40.9822
4.9	-59.0308		4.9	-40.8603
4.91	-59.058		4.91	-40.7383
4.92	-59.0847		4.92	-40.6164
4.93	-59.1106		4.93	-40.4944
4.94	-59.136		4.94	-40.3725
4.95	-59.1607		4.95	-40.2505
4.96	-59.1848		4.96	-40.1286
4.97	-59.2083		4.97	-40.0066
4.98	-59.2312		4.98	-39.8847
4.99	-59.2535		4.99	-39.7627
5	-59.2752		5	-39.6408
5.01	-59.2963		5.01	-39.5188
5.02	-59.3168		5.02	-39.3969
5.03	-59.3367		5.03	-39.2749
5.04	-59.3561		5.04	-39.153
5.05	-59.3749		5.05	-39.031
5.06	-59.3932		5.06	-38.9091
5.07	-59.4109		5.07	-38.7871
5.08	-59.428		5.08	-38.6652
5.09	-59.4447		5.09	-38.5432
5.1	-59.4607		5.1	-38.4212
5.11	-59.4763		5.11	-38.2993
5.12	-59.4913		5.12	-38.1773
5.13	-59.5059		5.13	-38.0554
5.14	-59.5199		5.14	-37.9334
5.15	-59.5334		5.15	-37.8115
5.16	-59.5464		5.16	-37.6895
5.17	-59.559		5.17	-37.5676
5.18	-59.571		5.18	-37.4456
5.19	-59.5826		5.19	-37.3237
5.2	-59.5937		5.2	-37.2017
5.21	-59.6044		5.21	-37.0798
5.22	-59.6146		5.22	-36.9578
5.23	-59.6243		5.23	-36.8359
5.24	-59.6336		5.24	-36.7139
5.25	-59.6424		5.25	-36.592
5.26	-59.6508		5.26	-36.47
5.27	-59.6588		5.27	-36.3481
5.28	-59.6664		5.28	-36.2261
5.29	-59.6736		5.29	-36.1042
5.3	-59.6803		5.3	-35.9822
5.31	-59.6866		5.31	-35.8603
5.32	-59.6926		5.32	-35.7383
5.33	-59.6981		5.33	-35.6164
5.34	-59.7033		5.34	-35.4944
5.35	-59.7081		5.35	-35.3725
5.36	-59.7125		5.36	-35.2505
5.37	-59.7166		5.37	-35.1286
5.38	-59.7203		5.38	-35.0066
5.39	-59.7236		5.39	-34.8847
5.4	-59.7266		5.4	-34.7627
5.41	-59.7293		5.41	-34.6407
5.42	-59.7316		5.42	-34.5188
5.43	-59.7336		5.43	-34.3968
5.44	-59.7353		5.44	-34.2749
5.45	-59.7367		5.45	-34.1529
5.46	-59.7377		5.46	-34.031
5.47	-59.7385		5.47	-33.909
5.48	-59.7389		5.48	-33.7871
5.49	-59.7391		5.49	-33.6651
5.5	-59.739		5.5	-33.5432
5.51	-59.7386		5.51	-33.4212
5.52	-59.7379		5.52	-33.2993
5.53	-59.7369		5.53	-33.1773
5.54	-59.7357		5.54	-33.0554
5.55	-59.7343		5.55	-32.9334
5.56	-59.7326		5.56	-32.8115
5.57	-59.7306		5.57	-32.6895
5.58	-59.7285		5.58	-32.5676
5.59	-59.726		5.59	-32.4456
5.6	-59.7234		5.6	-32.3237
5.61	-59.7206		5.61	-32.2017
5.62	-59.7175		5.62	-32.0798
5.63	-59.7143		5.63	-31.9578
5.64	-59.7108		5.64	-31.8359
5.65	-59.7071		5.65	-31.7139
5.66	-59.7033		5.66	-31.592
5.67	-59.6993		5.67	-31.47
5.68	-59.6951		5.68	-31.3481
5.69	-59.6907		5.69	-31.2261
5.7	-59.6862		5.7	-31.1042
5.71	-59.6815		5.71	-30.9822
5.72	-59.6767		5.72	-30.8602
5.73	-59.6718		5.73	-30.7383
5.74	-59.6667		5.74	-30.6163
5.75	-59.6614		5.75	-30.4944
5.76	-59.6561		5.76	-30.3724
5.77	-59.6506		5.77	-30.2505
5.78	-59.645		5.78	-30.1285
5.79	-59.6393		5.79	-30.0066
5.8	-59.6336		5.8	-29.8846
5.81	-59.6277		5.81	-29.7627
5.82	-59.6217		5.82	-29.6407
5.83	-59.6157		5.83	-29.5188
5.84	-59.6095		5.84	-29.3968
5.85	-59.6034		5.85	-29.2749
5.86	-59.5971		5.86	-29.1529
5.87	-59.5908		5.87	-29.031
5.88	-59.5844		5.88	-28.909
5.89	-59.578		5.89	-28.7871
5.9	-59.5716		5.9	-28.6651
5.91	-59.5651		5.91	-28.5432
5.92	-59.5586		5.92	-28.4212
5.93	-59.5521		5.93	-28.2993
5.94	-59.5456		5.94	-28.1773
5.95	-59.5391		5.95	-28.0554
5.96	-59.5326		5.96	-27.9334
5.97	-59.526		5.97	-27.8115
5.98	-59.5195		5.98	-27.6895
5.99	-59.513		5.99	-27.5676
6	-59.5064		6	-27.4456
